# Supplementary material for: Gaussian Mixture Models and Model Selection for [18F] Fluorodeoxyglucose Positron Emission Tomography Classification in Alzheimer’s Disease
Source: PLoS One. 2015 Apr 28;10(4):e0122731. doi: 10.1371/journal.pone.0122731 (PMC4412726; doi:10.1371/journal.pone.0122731)
Supplement: S1 File — Txt A, Use of prediction model. It explains the use of prediction models of TUM data. Mat B, Prediction model of NC against AD using grand mean saved in MATLAB format. Represents the saved prediction model in MATLAB file format. The model is used for NC against AD, and is trained using the grand mean intensity normalization. The brain voxels are divided into 50 bins, which shows the best predictive performance by an internal cross-validation. BIC is used as the model selection method. In short, the model can be denoted as “predictionModel_grandMean_50_NCAD”. The meaning of the following models can be inferred similarly. Mat C, Prediction model of NC against MCI using grand mean saved in MATLAB format. Represents “predictionModel_grandMean_60_NCMCI”. Mat D, Prediction model of MCI against AD using pSMC saved in MATLAB format. Represents “predictionModel_PSMC_110_MCIAD”. Mat E, Prediction model of NC against MCI using pSMC saved in MATLAB format. Represents “predictionModel_PSMC_80_NCMCI”. Mat F, Prediction model of NC against AD using pSMC saved in MATLAB format. Represents “predictionModel_PSMC_50_NCAD”. Mat G, Prediction model of MCI against AD using grand mean saved in MATLAB format. Represents “predictionModel_grandMean_90_MCIAD”. (ZIP) [file pone.0122731.s001.zip › S1_File/Txt A.txt]

The prediction models are produced using the TU M�nchen PET scan data. Due to data restriction, we are only allowed to offer the prediction models, which are trained using the TU M�nchen data. 

How to use the model?

Model file description:

"predictionModel_grandMean_50_NCAD.mat" represents the saved prediction model in Matlab file format. The model is used for NC against AD, and is trained using the grand mean intensity normalization. The brain voxels are divided into 50 bins, which shows the best predictive performance by an internal cross-validation. BIC is used as the model selection method.

In Matlab, load the prediction model file as follows:

load predictionModel_xxx_xxx_xxx.mat

Call the model using svmpredict, which is included in the LIBSVM Matlab package. http://www.csie.ntu.edu.tw/~cjlin/libsvm/
Here you can treat testLabel as pseudo label, since we do not know the true label of test data in real practice. testLabel just needs to have the same dimension of test data (test) to avoid error.
Use the model to make prediction:

[prediction, acc, probability] = svmpredict(testLabel, test, model, '-b 1');

The prediction should be coded in either 1 or 2. In MCI vs. AD, 1 is MCI and 2 is AD; In NC vs. MCI, is NC and 2 is MCI; In NC vs. AD, 1 is NC and 2 is AD. These definitions are along the lines of generating the prediction models. acc is the accuracy, it is unimportant because we do not know the true label of test data. The probability is interesting to look at, since it tell the prediction confidence.
If you are completely not sure (NC? MCI? AD?) about the test PET scan at hand, I suggest you run the different models to see whether you get consistent prediction result. Probability is another hint to help you make your final decision. Note that we use F-score to select 500 features from the original features to enhance performance. The F-score code is publicly available at https://github.com/RuiLiDMML/GMMMS 
F-score reference: Combining SVMs with Various Feature Selection Strategies
In your classification case, you can use this method to select the top 500 features to get your test data (test), such that the prediction model can be applied.

Any medical or research consequences, if any, using the prediction model cannot be warranted by us.

For questions, please do not hesitate to contact Rui Li, rui.li@in.tum.de
